# Supplementary material for: Self-appreciation is not enough: exercise identity mediates body appreciation and physical activity and the role of perceived stress
Source: Front Psychol. 2024 Sep 10;15:1377772. doi: 10.3389/fpsyg.2024.1377772 (PMC11420792; doi:10.3389/fpsyg.2024.1377772)
Supplement: Supplementary file 1 [file Data_Sheet_1.csv]

genx	agex	yfm1	sh1	pa11	pa12	ba11	ba12	ba13	ba14	ba15	ba16	ba17	ba18	ba19	ba110	ps21	ps22	ei21	ei22	ei23	ei24	ei25	ei26	ei27	ei28	ei29	pa31	pa32	PAbase	BA	EI	PS	PA	ZBA	ZEI	ZPS	ZPA
1	24	3	6	2	3	4	4	4	4	4	4	4	4	2	4	3	3	6	5	6	6	6	5	6	6	6	3	3	2.5	3.8	5.77777777777778	3	3	.0927262027012499	.531490441357615	.360919046915257	.147661132543068
2	23	6	5	4	4	5	3	3	3	4	4	4	4	3	4	2	2	7	7	7	7	7	7	7	7	7	4	4	4	3.7	7	2	4	-.061074470048416	1.53547562052742	-.672417643423039	1.13684736025877
1	23	4	5	3	4	5	3	5	5	5	5	5	5	4	5	2	1	7	7	7	7	7	6	7	7	7	5	4	3.5	4.7	6.88888888888889	1.5	4.5	1.47693225744825	1.4442042406029	-1.18908598859219	1.63144047411663
1	21	5	5	4	4	4	4	4	4	4	4	4	4	4	4	3	3	7	7	7	7	7	7	7	7	7	5	4	4	4	7	3	4.5	.400327548200583	1.53547562052742	.360919046915257	1.63144047411663
1	25	5	7	3	4	5	5	3	3	3	3	3	3	3	3	3	3	4	4	4	4	4	4	4	4	4	4	4	3.5	3.4	4	3	4	-.522476488297416	-.928851637434834	.360919046915257	1.13684736025877
1	23	5	4	5	4	5	5	5	5	5	5	5	3	3	3	3	3	7	5	5	5	5	5	5	5	5	3	4	4.5	4.4	5.22222222222222	3	3.5	1.01553023919925	.0751335417349747	.360919046915257	.642254246400921
1	18	8	10	5	4	5	5	5	5	5	5	5	5	5	5	1	1	7	7	7	7	7	7	7	7	7	3	4	4.5	5	7	1	3.5	1.93833427569725	1.53547562052742	-1.70575433376133	.642254246400921
1	18	6	5	5	4	4	3	3	3	4	4	3	3	2	3	2	2	7	7	7	7	7	7	7	7	7	4	4	4.5	3.2	7	2	4	-.830077833796748	1.53547562052742	-.672417643423039	1.13684736025877
1	25	5	6	3	3	5	2	4	3	3	4	3	5	3	3	5	5	6	6	6	6	6	6	6	6	6	2	4	3	3.5	6	5	3	-.368675815547749	.714033201206671	2.42759242759185	.147661132543068
1	23	4	1	1	2	3	1	2	2	4	2	3	3	1	2	2	3	6	4	5	3	5	3	6	7	4	2	1	1.5	2.3	4.77777777777778	2.5	1.5	-2.21428388854375	-.289951977963138	-.155749298253891	-1.33611820903049
2	21	6	5	2	2	4	4	4	4	3	4	3	4	4	3	2	2	5	5	4	4	4	4	4	4	4	1	1	2	3.7	4.22222222222222	2	1	-.061074470048416	-.746308877585778	-.672417643423039	-1.83071132288834
1	24	3	4	2	3	5	4	4	4	3	4	4	4	3	3	2	2	6	6	5	6	6	6	5	7	7	3	3	2.5	3.8	6	2	3	.0927262027012499	.714033201206671	-.672417643423039	.147661132543068
2	23	6	3	4	4	3	3	3	3	4	2	1	3	1	3	2	2	5	2	5	5	5	5	1	5	2	4	4	4	2.6	3.88888888888889	2	4	-1.75288187029475	-1.02012301735936	-.672417643423039	1.13684736025877
1	22	3	4	4	2	5	3	3	5	5	5	5	5	3	3	1	1	7	7	7	7	7	7	7	7	2	3	4	3	4.2	6.44444444444444	1	3.5	.707928893699916	1.07911872090478	-1.70575433376133	.642254246400921
2	24	4	5	1	2	4	2	3	3	3	3	3	3	3	3	2	2	3	3	3	3	3	3	3	3	3	1	1	1.5	3	3	2	1	-1.13767917929608	-1.75029405675559	-.672417643423039	-1.83071132288834
1	25	1	3	5	4	3	1	2	3	5	2	5	5	1	2	4	4	7	7	5	7	7	5	5	7	6	5	4	4.5	2.9	6.22222222222222	4	4.5	-1.29147985204575	.896575961055727	1.39425573725355	1.63144047411663
1	20	5	5	4	4	4	3	4	4	4	4	4	4	3	3	4	4	7	6	6	6	6	6	6	6	6	3	4	4	3.7	6.11111111111111	4	3.5	-.061074470048416	.805304581131199	1.39425573725355	.642254246400921
1	22	4	5	4	4	5	5	5	5	5	5	5	5	5	5	4	4	7	7	7	7	7	7	7	7	7	5	4	4	5	7	4	4.5	1.93833427569725	1.53547562052742	1.39425573725355	1.63144047411663
2	23	5	6	4	4	5	3	3	4	4	3	3	4	3	3	3	3	7	6	7	7	7	5	3	4	6	4	4	4	3.5	5.77777777777778	3	4	-.368675815547749	.531490441357615	.360919046915257	1.13684736025877
1	19	1	2	4	4	4	2	4	4	4	4	4	4	4	4	2	3	3	1	1	1	2	1	1	5	1	2	2	4	3.8	1.77777777777778	2.5	2	.0927262027012499	-2.75427923592539	-.155749298253891	-.841525095172636
1	24	5	5	3	4	4	4	3	4	4	5	5	5	4	4	1	2	5	6	7	6	7	4	3	6	7	3	4	3.5	4.2	5.66666666666667	1.5	3.5	.707928893699916	.440219061433087	-1.18908598859219	.642254246400921
1	24	4	1	1	2	4	1	2	1	2	2	1	3	1	2	4	4	6	6	6	6	6	6	6	6	6	1	1	1.5	1.9	6	4	1	-2.82948657954241	.714033201206671	1.39425573725355	-1.83071132288834
1	18	6	3	3	3	5	5	5	5	5	5	4	4	4	4	3	3	5	1	6	5	7	7	7	7	7	3	4	3	4.6	5.77777777777778	3	3.5	1.32313158469858	.531490441357615	.360919046915257	.642254246400921
1	22	2	7	4	4	3	3	3	3	3	3	3	3	3	3	4	3	5	5	5	5	5	5	4	4	4	4	1	4	3	4.66666666666667	3.5	2.5	-1.13767917929608	-.381223357887665	.877587392084404	-.346931981314784
1	21	4	5	3	4	4	3	4	3	4	3	4	3	4	3	4	4	6	6	6	6	6	6	6	6	6	5	4	3.5	3.5	6	4	4.5	-.368675815547749	.714033201206671	1.39425573725355	1.63144047411663
1	20	7	7	5	4	4	4	4	4	4	4	4	4	4	4	3	3	4	4	4	4	4	4	4	4	4	4	3	4.5	4	4	3	3.5	.400327548200583	-.928851637434834	.360919046915257	.642254246400921
1	18	6	3	4	4	5	4	4	4	5	5	5	5	1	3	3	2	7	7	7	7	7	7	7	7	7	5	4	4	4.1	7	2.5	4.5	.554128220950249	1.53547562052742	-.155749298253891	1.63144047411663
1	21	2	1	2	4	4	3	4	3	3	4	3	3	4	4	3	3	4	4	4	4	4	4	4	4	4	2	2	3	3.5	4	3	2	-.368675815547749	-.928851637434834	.360919046915257	-.841525095172636
1	20	6	6	5	4	5	4	3	5	5	4	5	3	4	3	3	2	6	7	6	5	5	6	5	7	7	4	4	4.5	4.1	6	2.5	4	.554128220950249	.714033201206671	-.155749298253891	1.13684736025877
1	18	5	1	3	4	3	3	3	3	3	3	3	3	3	3	2	2	6	4	4	6	5	3	4	5	4	3	4	3.5	3	4.55555555555556	2	3.5	-1.13767917929608	-.472494737812194	-.672417643423039	.642254246400921
1	18	5	1	3	4	3	3	3	3	3	3	3	3	3	3	2	2	6	4	4	6	5	3	4	5	4	3	2	3.5	3	4.55555555555556	2	2.5	-1.13767917929608	-.472494737812194	-.672417643423039	-.346931981314784
1	22	6	5	2	3	5	3	3	4	4	3	3	4	3	4	4	3	5	5	4	5	4	5	4	5	4	2	4	2.5	3.6	4.55555555555556	3.5	3	-.214875142798083	-.472494737812194	.877587392084404	.147661132543068
1	19	6	6	2	3	4	4	4	4	4	4	4	4	4	4	4	4	7	7	7	7	7	6	7	6	6	3	3	2.5	4	6.66666666666667	4	3	.400327548200583	1.26166148075384	1.39425573725355	.147661132543068
1	19	6	4	5	4	5	5	5	5	4	5	4	3	2	3	3	1	6	6	6	6	6	6	6	6	6	3	3	4.5	4.1	6	2	3	.554128220950249	.714033201206671	-.672417643423039	.147661132543068
1	19	5	5	5	4	5	3	4	5	4	4	5	5	5	4	3	3	6	7	7	7	7	5	5	7	4	5	5	4.5	4.4	6.11111111111111	3	5	1.01553023919925	.805304581131199	.360919046915257	2.12603358797448
1	20	5	4	2	3	5	4	4	4	4	4	4	4	3	4	1	1	5	5	5	5	5	4	7	7	3	2	2	2.5	4	5.11111111111111	1	2	.400327548200583	-.0161378381895537	-1.70575433376133	-.841525095172636
1	18	4	7	4	4	4	4	4	4	4	4	4	4	4	4	4	4	6	6	6	6	6	6	6	6	7	5	4	4	4	6.11111111111111	4	4.5	.400327548200583	.805304581131199	1.39425573725355	1.63144047411663
2	24	5	5	2	2	5	3	3	4	3	5	2	5	3	5	2	2	4	4	4	5	5	3	4	5	4	2	2	2	3.8	4.22222222222222	2	2	.0927262027012499	-.746308877585778	-.672417643423039	-.841525095172636
2	22	6	5	1	1	5	3	3	3	5	5	5	5	5	5	4	3	1	1	1	1	1	1	1	1	1	3	3	1	4.4	1	3.5	3	1.01553023919925	-3.39317889539709	.877587392084404	.147661132543068
2	22	6	5	1	1	5	3	3	3	5	5	5	5	5	5	4	3	1	1	1	1	1	1	1	1	1	2	1	1	4.4	1	3.5	1.5	1.01553023919925	-3.39317889539709	.877587392084404	-1.33611820903049
1	18	2	5	5	4	3	5	5	5	5	5	4	4	3	4	3	3	4	4	4	4	4	4	4	4	4	5	4	4.5	4.3	4	3	4.5	.861729566449582	-.928851637434834	.360919046915257	1.63144047411663
1	19	6	6	4	4	4	4	4	4	4	4	4	4	4	4	3	3	7	7	7	7	6	6	6	5	6	4	4	4	4	6.33333333333333	3	4	.400327548200583	.987847340980255	.360919046915257	1.13684736025877
1	23	1	4	3	4	5	5	5	4	4	4	4	5	4	4	2	2	4	3	4	5	3	4	5	3	3	3	4	3.5	4.4	3.77777777777778	2	3.5	1.01553023919925	-1.11139439728389	-.672417643423039	.642254246400921
1	18	5	3	5	4	4	4	4	4	4	4	4	4	4	4	2	2	6	6	5	4	5	4	2	4	4	3	4	4.5	4	4.44444444444444	2	3.5	.400327548200583	-.563766117736721	-.672417643423039	.642254246400921
1	23	1	10	2	3	5	5	5	5	5	5	5	5	5	5	1	1	7	7	7	7	7	7	7	7	6	5	3	2.5	5	6.88888888888889	1	4	1.93833427569725	1.4442042406029	-1.70575433376133	1.13684736025877
2	23	3	5	3	4	5	5	5	5	5	5	5	5	5	5	2	2	6	6	6	6	6	6	6	6	6	3	4	3.5	5	6	2	3.5	1.93833427569725	.714033201206671	-.672417643423039	.642254246400921
1	23	4	3	3	3	5	3	3	4	4	4	3	3	2	2	3	3	5	5	5	6	6	6	6	6	6	2	2	3	3.3	5.66666666666667	3	2	-.676277161047082	.440219061433087	.360919046915257	-.841525095172636
2	24	5	3	3	3	3	3	3	3	5	5	5	5	5	5	3	2	4	3	4	4	5	4	4	4	4	3	2	3	4.2	4	2.5	2.5	.707928893699916	-.928851637434834	-.155749298253891	-.346931981314784
1	18	5	6	4	4	5	5	4	4	4	4	4	4	4	4	1	1	6	6	6	6	6	5	6	4	4	3	4	4	4.2	5.44444444444444	1	3.5	.707928893699916	.257676301584031	-1.70575433376133	.642254246400921
1	23	6	5	2	2	5	4	5	5	5	5	5	5	3	5	4	3	1	4	4	4	4	4	1	7	7	1	1	2	4.7	4	3.5	1	1.47693225744825	-.928851637434834	.877587392084404	-1.83071132288834
1	19	3	5	5	4	5	5	4	4	5	5	5	5	3	5	3	3	7	7	7	7	7	7	7	7	7	3	4	4.5	4.6	7	3	3.5	1.32313158469858	1.53547562052742	.360919046915257	.642254246400921
2	26	5	4	3	3	4	3	3	3	3	3	3	4	4	3	4	3	5	6	3	5	7	4	7	7	2	2	3	3	3.3	5.11111111111111	3.5	2.5	-.676277161047082	-.0161378381895537	.877587392084404	-.346931981314784
1	19	5	4	3	4	5	4	5	4	4	4	4	5	3	4	3	3	7	5	6	7	7	6	7	7	5	3	4	3.5	4.2	6.33333333333333	3	3.5	.707928893699916	.987847340980255	.360919046915257	.642254246400921
1	18	3	5	2	3	5	4	4	4	5	4	4	4	2	3	3	3	4	4	4	4	4	4	4	4	4	3	3	2.5	3.9	4	3	3	.246526875450916	-.928851637434834	.360919046915257	.147661132543068
1	24	5	4	3	4	4	2	3	5	5	4	3	4	3	3	2	4	5	6	5	6	6	4	4	6	5	3	4	3.5	3.6	5.22222222222222	3	3.5	-.214875142798083	.0751335417349747	.360919046915257	.642254246400921
2	21	5	5	3	3	3	3	3	3	3	3	3	3	3	3	2	2	4	4	4	4	4	4	4	4	4	3	3	3	3	4	2	3	-1.13767917929608	-.928851637434834	-.672417643423039	.147661132543068
1	24	6	7	2	4	5	5	5	5	5	5	5	5	5	5	1	1	7	7	7	7	7	7	7	4	4	5	4	3	5	6.33333333333333	1	4.5	1.93833427569725	.987847340980255	-1.70575433376133	1.63144047411663
1	23	6	5	4	5	5	2	3	3	5	3	3	5	1	3	2	1	7	7	7	7	7	7	7	7	7	4	4	4.5	3.3	7	1.5	4	-.676277161047082	1.53547562052742	-1.18908598859219	1.13684736025877
2	23	4	5	2	3	4	3	3	3	3	3	3	3	3	2	3	3	3	3	3	5	5	3	4	5	4	2	2	2.5	3	3.88888888888889	3	2	-1.13767917929608	-1.02012301735936	.360919046915257	-.841525095172636
1	25	5	1	2	4	3	3	3	3	3	3	3	3	3	3	3	3	4	4	4	4	4	4	4	4	4	2	3	3	3	4	3	2.5	-1.13767917929608	-.928851637434834	.360919046915257	-.346931981314784
1	18	4	4	3	4	5	5	5	5	5	5	5	5	5	5	2	1	7	7	7	6	7	5	6	5	6	3	4	3.5	5	6.22222222222222	1.5	3.5	1.93833427569725	.896575961055727	-1.18908598859219	.642254246400921
2	22	2	4	3	3	4	3	4	4	4	4	4	4	4	3	2	2	5	4	5	5	5	4	5	6	6	2	3	3	3.8	5	2	2.5	.0927262027012499	-.107409218114081	-.672417643423039	-.346931981314784
2	21	5	4	3	4	4	3	4	4	3	4	3	3	4	3	2	2	4	4	4	4	5	3	3	5	3	1	2	3.5	3.5	3.88888888888889	2	1.5	-.368675815547749	-1.02012301735936	-.672417643423039	-1.33611820903049
1	18	7	4	5	4	5	5	5	5	5	5	5	5	3	5	1	1	6	6	6	6	5	5	4	6	5	5	4	4.5	4.8	5.44444444444444	1	4.5	1.63073293019791	.257676301584031	-1.70575433376133	1.63144047411663
1	22	6	6	4	4	4	4	5	5	4	3	4	5	3	4	2	3	7	7	7	7	7	5	4	7	5	4	4	4	4.1	6.22222222222222	2.5	4	.554128220950249	.896575961055727	-.155749298253891	1.13684736025877
1	21	2	3	4	4	4	4	4	4	4	4	4	4	4	4	3	3	5	4	4	5	4	4	5	4	5	4	5	4	4	4.44444444444444	3	4.5	.400327548200583	-.563766117736721	.360919046915257	1.63144047411663
1	21	2	3	4	4	4	4	4	4	4	4	4	4	4	4	3	3	5	4	4	5	4	4	5	4	5	4	4	4	4	4.44444444444444	3	4	.400327548200583	-.563766117736721	.360919046915257	1.13684736025877
1	21	5	6	5	5	4	4	4	4	4	4	4	4	4	4	4	4	6	6	6	6	6	6	6	6	6	4	3	5	4	6	4	3.5	.400327548200583	.714033201206671	1.39425573725355	.642254246400921
2	23	2	4	3	3	4	3	3	3	4	3	3	3	3	4	3	2	6	5	5	6	6	4	5	4	4	2	2	3	3.3	5	2.5	2	-.676277161047082	-.107409218114081	-.155749298253891	-.841525095172636
1	20	6	5	4	4	4	3	4	4	4	4	4	4	2	4	2	2	7	7	7	7	7	7	7	7	7	4	3	4	3.7	7	2	3.5	-.061074470048416	1.53547562052742	-.672417643423039	.642254246400921
1	20	6	5	4	4	4	3	5	4	3	5	4	5	1	3	3	3	7	7	7	7	7	7	4	7	5	4	4	4	3.7	6.44444444444444	3	4	-.061074470048416	1.07911872090478	.360919046915257	1.13684736025877
1	20	4	6	3	4	4	3	4	3	4	4	4	4	4	4	3	3	6	6	6	6	6	6	6	6	6	5	4	3.5	3.8	6	3	4.5	.0927262027012499	.714033201206671	.360919046915257	1.63144047411663
2	22	5	5	3	3	4	4	4	4	4	4	4	4	3	5	2	2	5	3	4	5	5	3	6	5	4	2	2	3	4	4.44444444444444	2	2	.400327548200583	-.563766117736721	-.672417643423039	-.841525095172636
2	22	2	3	3	3	5	3	4	2	4	3	2	2	1	3	3	3	4	6	5	7	5	4	7	7	4	2	2	3	2.9	5.44444444444444	3	2	-1.29147985204575	.257676301584031	.360919046915257	-.841525095172636
1	22	5	8	4	4	5	5	5	5	5	5	5	5	3	5	1	1	7	7	7	7	7	7	7	7	7	5	4	4	4.8	7	1	4.5	1.63073293019791	1.53547562052742	-1.70575433376133	1.63144047411663
1	24	5	5	4	4	5	3	3	5	4	2	3	4	1	2	3	2	7	7	7	7	7	5	6	7	7	5	4	4	3.2	6.66666666666667	2.5	4.5	-.830077833796748	1.26166148075384	-.155749298253891	1.63144047411663
2	22	4	4	3	4	5	3	2	3	4	3	3	3	2	4	3	3	4	5	4	5	5	4	4	4	4	2	2	3.5	3.2	4.33333333333333	3	2	-.830077833796748	-.65503749766125	.360919046915257	-.841525095172636
1	19	3	5	3	3	5	3	5	5	5	5	5	5	4	5	3	3	5	5	5	5	5	5	5	5	5	2	2	3	4.7	5	3	2	1.47693225744825	-.107409218114081	.360919046915257	-.841525095172636
1	24	4	5	2	3	3	3	3	3	3	3	3	3	3	3	3	3	4	4	4	4	4	4	4	4	4	2	2	2.5	3	4	3	2	-1.13767917929608	-.928851637434834	.360919046915257	-.841525095172636
1	20	5	3	3	3	5	2	2	3	5	3	3	3	1	1	4	4	6	4	7	7	7	4	6	6	6	1	2	3	2.8	5.88888888888889	4	1.5	-1.44528052479541	.622761821282143	1.39425573725355	-1.33611820903049
2	24	5	2	2	3	4	4	4	4	5	5	4	4	4	4	4	4	1	1	1	1	1	1	5	1	1	1	1	2.5	4.2	1.44444444444444	4	1	.707928893699916	-3.02809337569898	1.39425573725355	-1.83071132288834
1	20	4	4	5	4	3	2	2	4	4	4	3	4	3	4	3	3	3	2	5	5	6	6	5	7	7	3	3	4.5	3.3	5.11111111111111	3	3	-.676277161047082	-.0161378381895537	.360919046915257	.147661132543068
1	24	5	7	4	4	5	5	5	5	5	5	5	5	5	5	2	2	7	7	7	7	7	7	7	7	7	2	3	4	5	7	2	2.5	1.93833427569725	1.53547562052742	-.672417643423039	-.346931981314784
1	28	5	5	2	4	4	3	3	3	2	3	3	3	3	3	3	3	4	4	4	4	4	4	4	4	4	2	2	3	3	4	3	2	-1.13767917929608	-.928851637434834	.360919046915257	-.841525095172636
1	23	3	4	3	3	5	3	3	3	5	4	5	3	3	3	3	3	6	6	6	5	5	5	6	6	6	2	3	3	3.7	5.66666666666667	3	2.5	-.061074470048416	.440219061433087	.360919046915257	-.346931981314784
1	21	4	3	3	3	5	5	5	5	5	5	5	5	4	4	2	2	4	5	4	5	5	5	6	6	6	4	3	3	4.8	5.11111111111111	2	3.5	1.63073293019791	-.0161378381895537	-.672417643423039	.642254246400921
2	22	5	6	4	3	5	5	5	5	3	5	5	5	3	3	3	3	4	4	5	4	5	4	5	4	4	2	2	3.5	4.4	4.33333333333333	3	2	1.01553023919925	-.65503749766125	.360919046915257	-.841525095172636
2	24	6	5	1	1	5	2	3	2	4	3	3	4	2	2	2	2	1	1	3	3	3	1	3	4	1	1	1	1	3	2.22222222222222	2	1	-1.13767917929608	-2.38919371622728	-.672417643423039	-1.83071132288834
1	20	3	4	5	5	4	3	3	4	4	4	5	4	4	4	3	2	6	7	6	6	6	6	6	6	6	4	4	5	3.9	6.11111111111111	2.5	4	.246526875450916	.805304581131199	-.155749298253891	1.13684736025877
1	20	3	4	5	4	4	3	3	4	4	4	5	4	4	4	3	2	6	7	6	6	6	6	6	6	6	3	3	4.5	3.9	6.11111111111111	2.5	3	.246526875450916	.805304581131199	-.155749298253891	.147661132543068
2	25	6	5	3	4	5	3	3	3	5	3	4	5	3	3	1	2	6	6	6	6	6	4	6	7	4	1	1	3.5	3.7	5.66666666666667	1.5	1	-.061074470048416	.440219061433087	-1.18908598859219	-1.83071132288834
2	24	5	5	3	4	5	4	4	4	4	4	4	3	3	4	1	1	5	4	4	6	6	4	3	6	5	3	4	3.5	3.9	4.77777777777778	1	3.5	.246526875450916	-.289951977963138	-1.70575433376133	.642254246400921
1	23	6	6	2	2	3	3	3	3	3	3	3	4	4	3	3	3	5	4	4	4	5	4	4	5	4	2	1	2	3.2	4.33333333333333	3	1.5	-.830077833796748	-.65503749766125	.360919046915257	-1.33611820903049
2	25	6	5	1	2	4	3	3	4	4	4	2	3	2	2	2	2	3	3	5	5	5	4	5	5	5	2	2	1.5	3.1	4.44444444444444	2	2	-.983878506546415	-.563766117736721	-.672417643423039	-.841525095172636
1	23	6	2	4	4	5	4	5	5	5	5	5	5	3	5	1	1	7	7	7	7	7	7	7	7	7	5	4	4	4.7	7	1	4.5	1.47693225744825	1.53547562052742	-1.70575433376133	1.63144047411663
1	23	5	4	3	4	4	2	3	4	4	4	2	4	2	4	2	2	4	5	5	6	6	5	3	6	2	3	1	3.5	3.3	4.66666666666667	2	2	-.676277161047082	-.381223357887665	-.672417643423039	-.841525095172636
1	22	3	3	1	1	2	1	3	2	2	3	5	5	2	4	3	3	2	2	2	2	3	1	1	5	4	1	1	1	2.9	2.44444444444444	3	1	-1.29147985204575	-2.20665095637823	.360919046915257	-1.83071132288834
1	21	5	5	4	4	4	5	5	5	4	4	5	4	4	4	4	3	6	5	5	6	4	5	5	6	5	3	4	4	4.4	5.22222222222222	3.5	3.5	1.01553023919925	.0751335417349747	.877587392084404	.642254246400921
1	25	5	3	3	3	4	2	3	4	4	2	2	4	2	4	2	3	5	7	6	6	7	5	1	6	6	2	3	3	3.1	5.44444444444444	2.5	2.5	-.983878506546415	.257676301584031	-.155749298253891	-.346931981314784
1	22	6	5	2	3	4	2	2	3	4	3	2	4	2	2	4	4	5	5	5	6	5	3	6	5	4	2	3	2.5	2.8	4.88888888888889	4	2.5	-1.44528052479541	-.198680598038609	1.39425573725355	-.346931981314784
2	20	4	3	3	3	5	5	5	4	5	5	4	5	3	3	2	3	4	6	6	6	6	4	6	7	7	2	3	3	4.4	5.77777777777778	2.5	2.5	1.01553023919925	.531490441357615	-.155749298253891	-.346931981314784
1	21	6	6	4	4	3	5	4	5	3	4	4	4	1	4	3	2	7	7	7	7	7	6	5	2	6	3	4	4	3.7	6	2.5	3.5	-.061074470048416	.714033201206671	-.155749298253891	.642254246400921
1	22	6	5	2	1	4	5	4	4	4	4	3	5	2	3	3	3	7	6	5	6	5	7	6	5	6	1	2	1.5	3.8	5.88888888888889	3	1.5	.0927262027012499	.622761821282143	.360919046915257	-1.33611820903049
1	25	5	5	2	3	4	4	4	4	4	4	4	4	4	4	1	1	5	5	5	5	5	5	5	5	5	3	3	2.5	4	5	1	3	.400327548200583	-.107409218114081	-1.70575433376133	.147661132543068
1	23	4	4	2	3	5	4	4	4	4	4	4	4	3	5	2	2	7	6	6	6	6	5	7	7	5	2	2	2.5	4.1	6.11111111111111	2	2	.554128220950249	.805304581131199	-.672417643423039	-.841525095172636
1	22	4	7	3	4	5	4	4	5	4	5	5	4	4	4	1	1	6	7	6	6	7	7	6	6	6	3	3	3.5	4.4	6.33333333333333	1	3	1.01553023919925	.987847340980255	-1.70575433376133	.147661132543068
1	23	5	5	4	4	5	3	2	3	4	3	3	4	1	1	2	3	6	4	5	5	5	4	4	4	5	3	4	4	2.9	4.66666666666667	2.5	3.5	-1.29147985204575	-.381223357887665	-.155749298253891	.642254246400921
1	25	4	5	2	2	3	1	2	2	3	3	2	3	1	2	3	2	3	2	2	3	3	3	4	4	3	2	2	2	2.2	3	2.5	2	-2.36808456129341	-1.75029405675559	-.155749298253891	-.841525095172636
1	22	6	3	2	3	4	2	4	2	3	4	4	4	4	4	3	3	4	5	4	6	6	2	5	5	5	2	3	2.5	3.5	4.66666666666667	3	2.5	-.368675815547749	-.381223357887665	.360919046915257	-.346931981314784
1	20	5	5	4	4	4	3	3	3	3	3	4	4	2	2	2	2	6	4	6	6	6	4	4	4	4	4	4	4	3.1	4.88888888888889	2	4	-.983878506546415	-.198680598038609	-.672417643423039	1.13684736025877
1	23	5	7	4	4	3	3	3	3	3	3	3	3	4	3	3	3	6	5	4	5	5	5	5	5	5	3	4	4	3.1	5	3	3.5	-.983878506546415	-.107409218114081	.360919046915257	.642254246400921
2	22	6	5	2	2	4	3	4	4	4	5	5	5	4	5	3	2	4	3	2	3	4	3	1	2	2	1	2	2	4.3	2.66666666666667	2.5	1.5	.861729566449582	-2.02410819652917	-.155749298253891	-1.33611820903049
1	22	5	4	3	4	5	3	4	4	4	4	4	5	1	4	1	2	6	6	6	4	6	5	6	6	6	2	4	3.5	3.8	5.66666666666667	1.5	3	.0927262027012499	.440219061433087	-1.18908598859219	.147661132543068
1	23	2	3	2	2	4	4	5	5	4	5	4	5	5	5	2	2	4	4	4	3	4	2	2	5	1	1	2	2	4.6	3.22222222222222	2	1.5	1.32313158469858	-1.56775129690653	-.672417643423039	-1.33611820903049
1	24	4	5	1	2	4	4	4	4	3	4	4	4	3	4	3	3	4	4	4	4	4	4	4	4	4	1	1	1.5	3.8	4	3	1	.0927262027012499	-.928851637434834	.360919046915257	-1.83071132288834
2	24	6	4	1	1	4	4	4	4	4	5	4	5	4	4	2	2	3	1	2	3	3	2	2	2	1	1	1	1	4.2	2.11111111111111	2	1	.707928893699916	-2.48046509615181	-.672417643423039	-1.83071132288834
2	23	5	8	3	4	5	3	4	5	5	4	2	5	3	4	4	3	6	6	7	7	7	6	4	7	7	3	4	3.5	4	6.33333333333333	3.5	3.5	.400327548200583	.987847340980255	.877587392084404	.642254246400921
2	25	5	6	2	2	4	3	4	4	4	4	4	5	2	5	2	2	4	1	3	3	3	2	1	1	1	2	2	2	3.9	2.11111111111111	2	2	.246526875450916	-2.48046509615181	-.672417643423039	-.841525095172636
1	23	5	3	2	3	5	2	3	3	4	5	3	5	4	3	2	2	5	5	6	6	5	2	4	3	4	4	3	2.5	3.7	4.44444444444444	2	3.5	-.061074470048416	-.563766117736721	-.672417643423039	.642254246400921
1	20	4	6	5	4	5	5	5	5	5	5	5	5	5	5	1	1	7	7	7	7	7	7	7	7	7	4	4	4.5	5	7	1	4	1.93833427569725	1.53547562052742	-1.70575433376133	1.13684736025877
2	26	7	5	2	3	4	3	4	4	5	5	5	5	3	5	1	1	6	4	6	6	6	4	4	6	6	2	2	2.5	4.3	5.33333333333333	1	2	.861729566449582	.166404921659502	-1.70575433376133	-.841525095172636
1	20	3	7	5	4	5	5	5	5	4	5	5	2	1	4	1	1	6	6	6	6	6	5	6	6	5	3	4	4.5	4.1	5.77777777777778	1	3.5	.554128220950249	.531490441357615	-1.70575433376133	.642254246400921
1	24	4	2	3	3	5	3	3	3	5	4	3	4	3	3	3	3	5	5	6	6	6	4	4	4	4	2	2	3	3.6	4.88888888888889	3	2	-.214875142798083	-.198680598038609	.360919046915257	-.841525095172636
1	19	1	10	3	3	5	5	5	5	5	5	5	5	5	5	5	5	7	7	7	7	7	7	7	7	7	5	4	3	5	7	5	4.5	1.93833427569725	1.53547562052742	2.42759242759185	1.63144047411663
2	24	7	6	3	4	5	5	4	4	4	4	4	4	4	3	4	3	7	7	7	7	7	7	7	7	7	1	1	3.5	4.1	7	3.5	1	.554128220950249	1.53547562052742	.877587392084404	-1.83071132288834
1	21	2	4	2	4	3	3	3	3	3	2	3	3	3	3	3	3	4	4	4	4	4	4	4	4	4	1	2	3	2.9	4	3	1.5	-1.29147985204575	-.928851637434834	.360919046915257	-1.33611820903049
1	23	5	5	3	4	3	3	3	3	3	3	3	3	3	3	4	4	4	4	4	4	4	4	4	4	4	3	3	3.5	3	4	4	3	-1.13767917929608	-.928851637434834	1.39425573725355	.147661132543068
1	24	6	2	4	4	5	4	4	4	5	5	5	5	2	5	3	3	7	7	7	7	7	7	7	7	7	5	4	4	4.4	7	3	4.5	1.01553023919925	1.53547562052742	.360919046915257	1.63144047411663
2	26	4	4	2	3	4	3	3	4	4	4	3	4	3	3	1	1	6	4	5	5	5	5	4	4	4	3	4	2.5	3.5	4.66666666666667	1	3.5	-.368675815547749	-.381223357887665	-1.70575433376133	.642254246400921
1	23	1	6	2	1	4	4	4	4	4	4	4	4	4	4	4	4	5	5	5	5	5	5	5	5	5	4	2	1.5	4	5	4	3	.400327548200583	-.107409218114081	1.39425573725355	.147661132543068
1	22	7	6	3	3	5	2	2	2	4	3	2	5	2	3	2	2	7	4	4	5	5	4	4	4	4	3	3	3	3	4.55555555555556	2	3	-1.13767917929608	-.472494737812194	-.672417643423039	.147661132543068
1	22	1	10	3	4	4	4	4	3	3	4	4	3	4	3	4	3	4	5	4	5	5	5	5	4	5	3	3	3.5	3.6	4.66666666666667	3.5	3	-.214875142798083	-.381223357887665	.877587392084404	.147661132543068
1	23	5	6	4	4	4	4	3	4	3	3	4	4	3	3	3	3	5	5	5	4	5	5	5	4	5	3	3	4	3.5	4.77777777777778	3	3	-.368675815547749	-.289951977963138	.360919046915257	.147661132543068
1	20	5	4	3	4	4	4	4	4	4	4	4	4	4	4	1	1	5	5	5	5	5	5	5	5	5	3	3	3.5	4	5	1	3	.400327548200583	-.107409218114081	-1.70575433376133	.147661132543068
2	23	3	4	1	1	3	2	3	4	3	2	2	4	4	2	4	2	3	3	3	5	5	3	3	5	3	3	3	1	2.9	3.66666666666667	3	3	-1.29147985204575	-1.20266577720842	.360919046915257	.147661132543068
1	23	6	6	4	4	5	5	5	5	5	5	5	5	3	4	3	3	7	7	7	7	7	7	7	7	7	4	4	4	4.7	7	3	4	1.47693225744825	1.53547562052742	.360919046915257	1.13684736025877
1	22	5	5	2	2	4	3	3	4	4	4	4	4	4	4	3	2	6	6	5	5	5	5	4	6	6	2	2	2	3.8	5.33333333333333	2.5	2	.0927262027012499	.166404921659502	-.155749298253891	-.841525095172636
1	29	2	5	4	4	5	3	3	3	3	3	3	5	2	3	1	1	7	4	6	6	7	5	7	7	3	3	4	4	3.3	5.77777777777778	1	3.5	-.676277161047082	.531490441357615	-1.70575433376133	.642254246400921
1	21	5	5	3	4	5	3	4	4	4	4	5	4	3	3	2	1	5	4	5	4	3	6	5	4	5	3	4	3.5	3.9	4.55555555555556	1.5	3.5	.246526875450916	-.472494737812194	-1.18908598859219	.642254246400921
2	21	5	5	3	3	4	3	3	4	4	4	3	4	3	4	3	3	4	5	5	6	7	4	3	5	5	1	2	3	3.6	4.88888888888889	3	1.5	-.214875142798083	-.198680598038609	.360919046915257	-1.33611820903049
2	23	1	4	4	3	4	2	2	3	4	3	4	5	1	4	2	1	5	4	5	5	5	4	3	4	5	4	4	3.5	3.2	4.44444444444444	1.5	4	-.830077833796748	-.563766117736721	-1.18908598859219	1.13684736025877
1	25	4	4	3	4	5	4	4	4	5	4	5	4	1	4	3	3	4	3	4	4	3	5	5	5	5	3	4	3.5	4	4.22222222222222	3	3.5	.400327548200583	-.746308877585778	.360919046915257	.642254246400921
1	24	5	5	5	4	5	5	4	4	4	4	4	4	4	2	3	3	5	4	5	4	6	4	5	5	5	3	2	4.5	4	4.77777777777778	3	2.5	.400327548200583	-.289951977963138	.360919046915257	-.346931981314784
1	20	6	6	1	2	5	3	3	4	4	4	4	5	2	4	2	2	7	6	6	6	6	4	6	7	7	3	4	1.5	3.8	6.11111111111111	2	3.5	.0927262027012499	.805304581131199	-.672417643423039	.642254246400921
1	27	5	3	3	3	5	3	4	4	4	4	5	5	3	4	5	5	7	6	7	6	7	6	5	6	7	3	2	3	4.1	6.33333333333333	5	2.5	.554128220950249	.987847340980255	2.42759242759185	-.346931981314784
1	26	5	10	5	4	5	5	5	5	5	5	5	5	5	5	2	1	7	7	7	7	7	7	7	7	7	5	4	4.5	5	7	1.5	4.5	1.93833427569725	1.53547562052742	-1.18908598859219	1.63144047411663
1	22	3	3	3	3	5	5	5	5	5	5	5	5	2	3	3	2	6	7	5	6	6	6	6	7	5	5	3	3	4.5	6	2.5	4	1.16933091194892	.714033201206671	-.155749298253891	1.13684736025877
2	22	6	6	2	3	4	4	4	4	4	4	4	4	3	4	1	1	6	6	5	6	6	6	5	6	4	2	3	2.5	3.9	5.55555555555556	1	2.5	.246526875450916	.348947681508559	-1.70575433376133	-.346931981314784
1	23	6	3	1	2	4	3	3	3	4	4	2	3	3	4	4	2	4	4	3	3	4	2	2	4	2	1	1	1.5	3.3	3.11111111111111	3	1	-.676277161047082	-1.65902267683106	.360919046915257	-1.83071132288834
1	25	5	5	2	3	5	3	4	5	5	5	4	5	2	5	5	5	7	5	5	5	5	2	5	6	3	2	2	2.5	4.3	4.77777777777778	5	2	.861729566449582	-.289951977963138	2.42759242759185	-.841525095172636
2	25	5	1	5	4	5	5	5	5	5	5	4	5	3	5	3	3	7	7	7	7	7	6	7	7	7	5	4	4.5	4.7	6.88888888888889	3	4.5	1.47693225744825	1.4442042406029	.360919046915257	1.63144047411663
2	24	4	2	2	1	4	3	3	3	3	2	2	3	3	2	3	3	5	5	5	5	5	5	5	5	5	2	2	1.5	2.8	5	3	2	-1.44528052479541	-.107409218114081	.360919046915257	-.841525095172636
1	28	7	7	5	4	4	3	3	3	3	3	3	3	2	2	4	4	5	5	5	5	5	5	5	5	5	5	4	4.5	2.9	5	4	4.5	-1.29147985204575	-.107409218114081	1.39425573725355	1.63144047411663
2	24	4	5	3	4	5	4	4	4	4	4	4	4	3	4	3	2	6	6	6	7	7	6	5	7	5	2	2	3.5	4	6.11111111111111	2.5	2	.400327548200583	.805304581131199	-.155749298253891	-.841525095172636
1	25	2	4	3	4	5	3	3	3	5	2	2	4	4	2	4	3	5	5	6	5	5	6	5	5	6	3	3	3.5	3.3	5.33333333333333	3.5	3	-.676277161047082	.166404921659502	.877587392084404	.147661132543068
1	24	6	5	5	4	5	3	3	4	4	4	4	5	3	4	3	3	7	7	7	7	7	7	6	7	5	2	2	4.5	3.9	6.66666666666667	3	2	.246526875450916	1.26166148075384	.360919046915257	-.841525095172636
1	24	5	5	3	3	4	3	4	2	2	3	3	5	3	3	3	4	6	5	2	6	7	4	5	4	4	3	3	3	3.2	4.77777777777778	3.5	3	-.830077833796748	-.289951977963138	.877587392084404	.147661132543068
2	18	6	5	1	2	5	5	5	5	5	5	5	5	5	5	4	4	4	4	4	4	4	4	4	4	4	1	1	1.5	5	4	4	1	1.93833427569725	-.928851637434834	1.39425573725355	-1.83071132288834
2	18	6	5	1	2	5	5	5	5	5	5	5	5	5	5	4	4	4	4	4	4	4	4	4	4	4	1	1	1.5	5	4	4	1	1.93833427569725	-.928851637434834	1.39425573725355	-1.83071132288834
1	21	6	6	5	4	4	4	5	4	4	5	4	5	4	4	3	3	6	6	6	6	6	6	6	6	6	4	3	4.5	4.3	6	3	3.5	.861729566449582	.714033201206671	.360919046915257	.642254246400921
1	125	5	5	3	4	4	4	4	4	4	4	4	4	4	4	3	3	5	5	5	5	5	5	5	5	5	4	3	3.5	4	5	3	3.5	.400327548200583	-.107409218114081	.360919046915257	.642254246400921
1	24	5	5	4	4	4	3	3	4	4	4	4	4	2	3	2	2	6	6	5	6	5	6	5	6	6	3	3	4	3.5	5.66666666666667	2	3	-.368675815547749	.440219061433087	-.672417643423039	.147661132543068
1	23	6	5	4	4	5	3	4	4	4	4	4	4	2	4	2	3	7	7	7	7	7	7	7	7	7	1	2	4	3.8	7	2.5	1.5	.0927262027012499	1.53547562052742	-.155749298253891	-1.33611820903049
2	24	6	5	4	4	4	4	4	4	4	4	4	4	4	4	3	3	3	3	3	3	4	3	4	3	5	4	4	4	4	3.44444444444444	3	4	.400327548200583	-1.38520853705747	.360919046915257	1.13684736025877
2	21	6	6	2	2	4	2	2	3	4	2	4	3	2	4	4	3	6	6	6	6	6	4	5	4	4	1	1	2	3	5.22222222222222	3.5	1	-1.13767917929608	.0751335417349747	.877587392084404	-1.83071132288834
1	20	5	5	3	3	4	4	4	4	4	5	4	5	3	5	1	1	7	7	7	7	7	7	7	7	7	4	5	3	4.2	7	1	4.5	.707928893699916	1.53547562052742	-1.70575433376133	1.63144047411663
2	23	6	4	2	3	3	2	3	2	2	3	2	2	2	2	3	3	5	3	3	4	5	3	3	5	3	3	2	2.5	2.3	3.77777777777778	3	2.5	-2.21428388854375	-1.11139439728389	.360919046915257	-.346931981314784
2	22	7	6	3	4	4	4	4	4	4	4	3	3	2	4	4	3	6	6	5	5	6	6	3	5	4	2	2	3.5	3.6	5.11111111111111	3.5	2	-.214875142798083	-.0161378381895537	.877587392084404	-.841525095172636
1	23	5	5	2	2	5	5	4	5	4	5	3	4	5	5	3	3	4	2	4	4	4	3	3	3	3	2	3	2	4.5	3.33333333333333	3	2.5	1.16933091194892	-1.476479916982	.360919046915257	-.346931981314784
2	22	7	7	3	3	5	3	4	4	5	5	5	5	3	5	2	2	5	6	5	5	6	4	6	4	5	3	3	3	4.4	5.11111111111111	2	3	1.01553023919925	-.0161378381895537	-.672417643423039	.147661132543068
1	23	6	7	2	3	4	2	3	3	4	4	4	4	2	4	5	5	3	3	2	3	3	3	3	4	4	2	1	2.5	3.4	3.11111111111111	5	1.5	-.522476488297416	-1.65902267683106	2.42759242759185	-1.33611820903049
2	24	3	4	4	4	4	4	4	4	3	4	4	4	4	4	3	3	5	4	4	4	4	4	4	4	4	3	3	4	3.9	4.11111111111111	3	3	.246526875450916	-.837580257510306	.360919046915257	.147661132543068
2	20	2	5	5	4	5	2	3	3	5	4	2	4	3	3	3	3	6	4	4	5	5	6	5	4	4	3	3	4.5	3.4	4.77777777777778	3	3	-.522476488297416	-.289951977963138	.360919046915257	.147661132543068
2	21	6	6	3	4	4	3	3	3	3	3	3	3	2	3	3	3	4	4	4	4	4	4	4	4	4	3	3	3.5	3	4	3	3	-1.13767917929608	-.928851637434834	.360919046915257	.147661132543068
1	25	4	4	3	4	4	2	3	4	4	3	4	4	2	4	2	3	7	6	4	5	5	4	4	5	5	4	4	3.5	3.4	5	2.5	4	-.522476488297416	-.107409218114081	-.155749298253891	1.13684736025877
1	24	5	5	3	4	5	3	3	4	4	3	3	3	3	4	3	3	6	5	5	6	6	5	4	6	5	2	2	3.5	3.5	5.33333333333333	3	2	-.368675815547749	.166404921659502	.360919046915257	-.841525095172636
1	23	7	6	5	4	4	3	3	4	5	4	2	3	1	3	1	2	7	7	7	7	7	7	7	7	7	2	2	4.5	3.2	7	1.5	2	-.830077833796748	1.53547562052742	-1.18908598859219	-.841525095172636
1	25	6	5	2	3	4	3	3	3	4	4	3	3	3	3	3	3	5	5	5	5	5	5	5	5	5	2	2	2.5	3.3	5	3	2	-.676277161047082	-.107409218114081	.360919046915257	-.841525095172636
1	27	5	6	2	2	5	3	5	5	5	5	5	5	5	5	1	1	7	7	7	7	7	7	7	7	7	3	3	2	4.8	7	1	3	1.63073293019791	1.53547562052742	-1.70575433376133	.147661132543068
1	29	1	2	4	4	5	3	3	3	4	3	2	4	2	3	3	3	5	5	5	4	4	3	4	3	4	3	3	4	3.2	4.11111111111111	3	3	-.830077833796748	-.837580257510306	.360919046915257	.147661132543068
1	19	5	6	4	4	5	4	5	5	5	4	3	5	3	4	3	1	6	7	6	5	6	6	7	6	4	3	2	4	4.3	5.88888888888889	2	2.5	.861729566449582	.622761821282143	-.672417643423039	-.346931981314784
2	22	5	6	4	4	4	2	3	3	3	3	3	3	2	2	3	3	4	4	4	4	5	4	5	4	5	1	1	4	2.8	4.33333333333333	3	1	-1.44528052479541	-.65503749766125	.360919046915257	-1.83071132288834
1	24	5	4	3	4	4	4	4	4	4	4	5	5	3	4	2	2	7	7	5	6	7	7	6	7	5	3	4	3.5	4.1	6.33333333333333	2	3.5	.554128220950249	.987847340980255	-.672417643423039	.642254246400921
2	24	5	7	3	4	4	3	4	4	4	4	4	3	3	3	3	2	5	5	5	5	5	5	5	5	5	3	4	3.5	3.6	5	2.5	3.5	-.214875142798083	-.107409218114081	-.155749298253891	.642254246400921
2	23	7	6	2	2	5	3	3	3	5	5	5	5	5	5	5	4	4	4	4	4	4	4	4	4	4	2	3	2	4.4	4	4.5	2.5	1.01553023919925	-.928851637434834	1.9109240824227	-.346931981314784
1	21	4	5	4	4	5	5	5	4	5	5	5	4	4	4	2	2	7	5	5	5	5	4	5	4	4	3	3	4	4.6	4.88888888888889	2	3	1.32313158469858	-.198680598038609	-.672417643423039	.147661132543068
1	24	1	5	5	4	4	4	4	4	4	4	4	4	4	4	4	4	6	6	6	6	6	6	6	6	6	3	3	4.5	4	6	4	3	.400327548200583	.714033201206671	1.39425573725355	.147661132543068
1	22	2	7	5	4	5	5	5	5	5	5	5	5	5	5	3	3	7	7	7	7	7	7	7	7	7	4	4	4.5	5	7	3	4	1.93833427569725	1.53547562052742	.360919046915257	1.13684736025877
2	23	7	6	2	4	4	3	4	4	4	4	2	4	5	4	3	4	5	5	4	6	6	6	6	7	5	3	3	3	3.8	5.55555555555556	3.5	3	.0927262027012499	.348947681508559	.877587392084404	.147661132543068
2	23	5	6	2	3	5	4	4	4	4	4	4	4	3	4	2	2	4	4	4	4	4	5	4	7	6	1	1	2.5	4	4.66666666666667	2	1	.400327548200583	-.381223357887665	-.672417643423039	-1.83071132288834
1	23	5	5	4	4	3	3	3	3	3	3	3	3	3	3	3	3	4	4	4	4	4	4	4	4	4	3	3	4	3	4	3	3	-1.13767917929608	-.928851637434834	.360919046915257	.147661132543068
1	27	3	5	2	3	2	3	4	3	2	3	3	3	2	4	3	3	5	5	5	5	5	5	5	5	5	1	2	2.5	2.9	5	3	1.5	-1.29147985204575	-.107409218114081	.360919046915257	-1.33611820903049
1	23	8	6	3	3	3	3	3	3	3	3	3	3	3	3	3	3	4	4	4	4	4	4	4	6	5	2	2	3	3	4.33333333333333	3	2	-1.13767917929608	-.65503749766125	.360919046915257	-.841525095172636
2	24	5	5	2	3	4	2	3	3	4	4	3	4	3	4	2	2	5	4	4	4	5	3	4	4	3	2	2	2.5	3.4	4	2	2	-.522476488297416	-.928851637434834	-.672417643423039	-.841525095172636
2	22	4	5	4	4	4	3	4	4	3	4	4	4	2	4	3	3	5	5	5	5	5	5	5	5	4	2	2	4	3.6	4.88888888888889	3	2	-.214875142798083	-.198680598038609	.360919046915257	-.841525095172636
2	23	3	5	2	2	4	3	3	3	3	3	3	4	2	3	2	3	5	5	4	5	6	4	4	6	3	2	2	2	3.1	4.66666666666667	2.5	2	-.983878506546415	-.381223357887665	-.155749298253891	-.841525095172636
1	21	5	1	1	1	2	4	4	4	4	4	4	4	4	4	3	3	4	4	4	4	4	4	4	4	4	3	1	1	3.8	4	3	2	.0927262027012499	-.928851637434834	.360919046915257	-.841525095172636
1	24	5	5	2	3	4	4	4	4	4	4	4	4	4	4	1	1	7	7	7	7	7	7	7	7	7	4	4	2.5	4	7	1	4	.400327548200583	1.53547562052742	-1.70575433376133	1.13684736025877
2	23	6	5	3	4	5	4	4	4	3	4	3	3	3	3	3	3	4	6	4	4	4	4	4	4	4	1	2	3.5	3.6	4.22222222222222	3	1.5	-.214875142798083	-.746308877585778	.360919046915257	-1.33611820903049
1	25	5	5	2	2	4	3	3	4	3	4	3	3	3	4	3	3	4	4	4	5	5	4	4	5	4	4	4	2	3.4	4.33333333333333	3	4	-.522476488297416	-.65503749766125	.360919046915257	1.13684736025877
1	26	5	5	3	3	4	3	3	4	4	3	4	4	2	4	2	2	6	6	6	4	6	4	4	7	6	2	3	3	3.5	5.44444444444444	2	2.5	-.368675815547749	.257676301584031	-.672417643423039	-.346931981314784
1	22	7	5	4	4	4	4	4	4	4	5	4	4	2	4	2	3	7	7	7	7	7	7	7	7	6	5	5	4	3.9	6.88888888888889	2.5	5	.246526875450916	1.4442042406029	-.155749298253891	2.12603358797448
2	22	4	5	3	3	4	3	4	4	4	4	3	3	1	3	3	3	6	5	6	6	6	6	6	6	6	4	4	3	3.3	5.88888888888889	3	4	-.676277161047082	.622761821282143	.360919046915257	1.13684736025877
1	24	2	5	3	4	5	3	5	5	5	5	5	5	3	4	1	1	7	7	6	6	7	5	6	7	5	3	3	3.5	4.5	6.22222222222222	1	3	1.16933091194892	.896575961055727	-1.70575433376133	.147661132543068
1	21	7	5	5	4	5	5	5	5	5	5	5	5	5	5	3	3	7	7	7	7	7	7	7	7	7	5	4	4.5	5	7	3	4.5	1.93833427569725	1.53547562052742	.360919046915257	1.63144047411663
1	20	8	5	5	4	5	5	5	5	5	5	5	5	3	5	1	1	7	7	7	7	7	7	7	7	7	3	4	4.5	4.8	7	1	3.5	1.63073293019791	1.53547562052742	-1.70575433376133	.642254246400921
2	21	7	5	2	2	4	2	3	3	4	3	3	4	3	3	2	1	4	3	4	4	5	3	5	5	5	2	3	2	3.2	4.22222222222222	1.5	2.5	-.830077833796748	-.746308877585778	-1.18908598859219	-.346931981314784
1	23	6	5	2	3	4	4	4	4	4	4	4	4	4	4	3	3	7	7	7	7	7	7	7	7	7	3	3	2.5	4	7	3	3	.400327548200583	1.53547562052742	.360919046915257	.147661132543068
2	20	6	6	3	3	5	3	3	4	4	3	3	3	2	3	3	3	4	6	3	4	4	3	4	4	4	2	2	3	3.3	4	3	2	-.676277161047082	-.928851637434834	.360919046915257	-.841525095172636
1	27	3	5	5	4	5	4	4	4	5	4	4	4	4	4	2	2	7	7	7	7	6	6	5	6	5	4	4	4.5	4.2	6.22222222222222	2	4	.707928893699916	.896575961055727	-.672417643423039	1.13684736025877
1	27	5	5	3	3	3	4	4	4	4	4	4	4	4	3	1	1	5	5	4	4	5	4	4	5	4	3	3	3	3.8	4.44444444444444	1	3	.0927262027012499	-.563766117736721	-1.70575433376133	.147661132543068
1	24	6	6	3	3	4	3	4	4	4	4	4	4	4	4	3	3	7	7	7	7	7	6	6	6	7	2	3	3	3.9	6.66666666666667	3	2.5	.246526875450916	1.26166148075384	.360919046915257	-.346931981314784
2	21	4	5	3	4	5	5	3	5	5	5	3	5	3	4	2	2	6	4	5	5	5	4	5	6	4	3	3	3.5	4.3	4.88888888888889	2	3	.861729566449582	-.198680598038609	-.672417643423039	.147661132543068
1	24	2	2	2	3	5	3	3	4	3	3	3	3	2	3	3	3	4	4	4	4	4	4	4	4	4	2	2	2.5	3.2	4	3	2	-.830077833796748	-.928851637434834	.360919046915257	-.841525095172636
1	22	6	6	3	4	5	4	5	5	3	4	4	5	5	3	2	2	6	7	7	7	7	5	7	6	5	3	3	3.5	4.3	6.33333333333333	2	3	.861729566449582	.987847340980255	-.672417643423039	.147661132543068
1	23	2	4	3	3	4	2	3	4	3	3	2	3	2	2	2	2	4	3	3	5	5	3	3	4	4	2	2	3	2.8	3.77777777777778	2	2	-1.44528052479541	-1.11139439728389	-.672417643423039	-.841525095172636
1	23	5	5	3	3	4	3	3	3	4	2	2	4	2	3	3	2	5	4	3	5	6	4	2	6	4	2	3	3	3	4.33333333333333	2.5	2.5	-1.13767917929608	-.65503749766125	-.155749298253891	-.346931981314784
1	24	7	5	2	3	3	2	2	2	3	3	3	2	1	5	1	1	7	7	5	6	7	5	4	7	4	4	2	2.5	2.6	5.77777777777778	1	3	-1.75288187029475	.531490441357615	-1.70575433376133	.147661132543068
1	24	2	6	3	3	5	3	3	4	4	3	4	4	3	4	3	4	7	6	6	6	6	6	6	6	6	3	2	3	3.7	6.11111111111111	3.5	2.5	-.061074470048416	.805304581131199	.877587392084404	-.346931981314784
1	22	7	5	3	3	4	3	3	3	3	3	3	3	3	3	5	5	7	7	7	7	7	7	7	7	7	5	4	3	3.1	7	5	4.5	-.983878506546415	1.53547562052742	2.42759242759185	1.63144047411663
1	19	3	4	3	3	3	3	3	3	3	3	3	3	3	3	3	3	4	4	4	4	4	4	4	4	4	3	3	3	3	4	3	3	-1.13767917929608	-.928851637434834	.360919046915257	.147661132543068
1	24	7	4	4	4	3	2	3	4	2	2	3	4	2	2	3	2	6	5	5	5	6	5	4	5	4	4	4	4	2.7	5	2.5	4	-1.59908119754508	-.107409218114081	-.155749298253891	1.13684736025877
1	21	4	7	3	4	5	5	5	5	5	4	4	5	2	3	2	2	7	4	7	6	7	4	4	4	2	2	4	3.5	4.3	5	2	3	.861729566449582	-.107409218114081	-.672417643423039	.147661132543068
2	23	4	5	2	4	3	2	2	3	3	3	3	3	2	2	4	3	4	3	5	4	5	4	5	4	5	3	3	3	2.6	4.33333333333333	3.5	3	-1.75288187029475	-.65503749766125	.877587392084404	.147661132543068
2	21	4	5	2	4	4	4	4	4	4	4	4	4	4	4	2	2	6	6	6	6	6	6	6	6	6	1	1	3	4	6	2	1	.400327548200583	.714033201206671	-.672417643423039	-1.83071132288834
1	24	1	1	1	1	2	2	3	3	3	3	3	2	3	3	5	5	1	1	1	1	1	1	1	1	1	1	1	1	2.7	1	5	1	-1.59908119754508	-3.39317889539709	2.42759242759185	-1.83071132288834
1	21	3	5	2	3	4	4	4	4	3	3	3	3	3	3	3	3	4	4	4	4	4	4	4	4	4	2	2	2.5	3.4	4	3	2	-.522476488297416	-.928851637434834	.360919046915257	-.841525095172636
1	23	4	2	5	4	4	2	2	2	4	3	3	3	3	3	5	5	7	5	7	7	7	7	6	7	7	3	2	4.5	2.9	6.66666666666667	5	2.5	-1.29147985204575	1.26166148075384	2.42759242759185	-.346931981314784
1	23	7	8	3	4	3	3	3	3	3	3	3	4	4	4	2	2	6	4	4	4	6	4	6	4	3	2	2	3.5	3.3	4.55555555555556	2	2	-.676277161047082	-.472494737812194	-.672417643423039	-.841525095172636
1	25	3	1	3	4	3	4	3	4	3	4	3	4	4	3	3	3	6	7	4	4	4	4	6	6	4	3	4	3.5	3.5	5	3	3.5	-.368675815547749	-.107409218114081	.360919046915257	.642254246400921
2	22	1	5	4	4	4	3	3	5	4	4	4	4	3	5	2	3	7	7	7	7	7	7	7	7	7	4	3	4	3.9	7	2.5	3.5	.246526875450916	1.53547562052742	-.155749298253891	.642254246400921
2	23	3	5	3	4	5	5	5	5	5	5	5	5	4	4	1	1	7	7	7	7	7	6	7	5	5	3	3	3.5	4.8	6.44444444444444	1	3	1.63073293019791	1.07911872090478	-1.70575433376133	.147661132543068
2	24	5	5	5	4	4	4	3	3	4	3	2	3	2	3	1	1	4	4	4	4	4	4	5	4	4	3	4	4.5	3.1	4.11111111111111	1	3.5	-.983878506546415	-.837580257510306	-1.70575433376133	.642254246400921
1	23	1	1	3	3	5	5	5	5	5	5	5	5	3	5	3	1	7	7	7	7	7	7	1	7	7	3	3	3	4.8	6.33333333333333	2	3	1.63073293019791	.987847340980255	-.672417643423039	.147661132543068
1	23	5	1	3	4	4	4	4	4	3	3	3	3	1	4	5	5	6	6	4	5	4	6	4	6	4	3	4	3.5	3.3	5	5	3.5	-.676277161047082	-.107409218114081	2.42759242759185	.642254246400921
2	21	5	6	1	1	5	3	3	3	3	5	5	5	5	5	5	4	4	3	5	4	4	3	3	4	4	1	1	1	4.2	3.77777777777778	4.5	1	.707928893699916	-1.11139439728389	1.9109240824227	-1.83071132288834
1	24	2	3	3	4	4	3	4	2	5	5	5	4	4	3	4	3	5	5	4	6	4	6	4	4	3	3	4	3.5	3.9	4.55555555555556	3.5	3.5	.246526875450916	-.472494737812194	.877587392084404	.642254246400921
2	21	5	3	3	4	3	3	3	3	3	3	3	3	3	3	3	3	4	4	4	4	4	4	4	4	4	3	3	3.5	3	4	3	3	-1.13767917929608	-.928851637434834	.360919046915257	.147661132543068
1	23	7	1	4	4	5	5	5	5	5	5	5	5	3	5	1	1	7	7	7	7	7	7	7	7	7	4	5	4	4.8	7	1	4.5	1.63073293019791	1.53547562052742	-1.70575433376133	1.63144047411663
2	22	2	6	2	3	5	3	3	3	5	4	4	5	2	4	5	5	5	3	5	5	5	4	4	7	2	1	1	2.5	3.8	4.44444444444444	5	1	.0927262027012499	-.563766117736721	2.42759242759185	-1.83071132288834
1	23	2	5	2	3	3	3	3	3	3	3	3	3	3	3	1	1	5	5	5	5	5	5	5	5	5	2	2	2.5	3	5	1	2	-1.13767917929608	-.107409218114081	-1.70575433376133	-.841525095172636
1	22	4	3	4	3	5	3	4	5	2	4	4	4	4	4	3	2	5	6	6	4	4	5	6	6	6	3	2	3.5	3.9	5.33333333333333	2.5	2.5	.246526875450916	.166404921659502	-.155749298253891	-.346931981314784
1	20	5	7	5	4	5	5	5	5	5	5	5	5	5	5	5	5	6	6	6	6	6	6	6	6	6	3	4	4.5	5	6	5	3.5	1.93833427569725	.714033201206671	2.42759242759185	.642254246400921
1	23	7	6	3	4	5	3	4	4	5	5	5	5	5	5	1	1	6	6	6	6	6	6	6	6	5	4	4	3.5	4.6	5.88888888888889	1	4	1.32313158469858	.622761821282143	-1.70575433376133	1.13684736025877
1	23	5	2	4	4	4	4	4	4	4	3	4	4	4	4	2	2	6	6	6	6	6	6	6	6	6	3	2	4	3.9	6	2	2.5	.246526875450916	.714033201206671	-.672417643423039	-.346931981314784
2	23	7	7	3	4	4	3	4	4	4	4	4	4	4	3	1	1	6	6	6	6	6	6	6	6	6	3	4	3.5	3.8	6	1	3.5	.0927262027012499	.714033201206671	-1.70575433376133	.642254246400921
1	19	5	5	5	4	5	5	5	5	5	5	5	5	5	5	3	3	7	7	7	7	7	7	3	7	7	5	4	4.5	5	6.55555555555556	3	4.5	1.93833427569725	1.17039010082931	.360919046915257	1.63144047411663
2	22	2	6	2	3	5	3	4	5	4	5	5	5	3	4	4	4	5	5	6	7	7	5	4	7	7	2	3	2.5	4.3	5.88888888888889	4	2.5	.861729566449582	.622761821282143	1.39425573725355	-.346931981314784
1	24	6	5	1	1	5	3	4	3	3	4	4	3	2	3	4	4	6	5	5	7	7	5	5	6	5	4	4	1	3.4	5.66666666666667	4	4	-.522476488297416	.440219061433087	1.39425573725355	1.13684736025877
1	23	5	5	3	3	1	2	3	3	4	4	4	4	4	4	3	3	3	5	5	2	5	2	5	5	3	4	4	3	3.3	3.88888888888889	3	4	-.676277161047082	-1.02012301735936	.360919046915257	1.13684736025877
1	25	6	5	2	2	4	3	4	4	4	4	4	4	4	4	2	2	5	4	5	5	5	5	5	5	5	2	2	2	3.9	4.88888888888889	2	2	.246526875450916	-.198680598038609	-.672417643423039	-.841525095172636
1	25	2	1	2	2	3	2	2	3	2	2	2	3	3	2	3	3	2	2	2	5	5	2	3	4	2	2	2	2	2.4	3	3	2	-2.06048321579408	-1.75029405675559	.360919046915257	-.841525095172636
1	23	6	3	4	4	5	5	4	4	3	3	4	4	3	3	3	3	6	7	6	6	6	6	6	6	6	3	3	4	3.8	6.11111111111111	3	3	.0927262027012499	.805304581131199	.360919046915257	.147661132543068
2	22	6	5	3	3	3	3	3	3	3	3	3	3	3	3	3	3	4	4	4	4	4	4	4	4	4	3	3	3	3	4	3	3	-1.13767917929608	-.928851637434834	.360919046915257	.147661132543068
1	22	4	5	2	3	3	2	3	3	3	3	3	3	3	3	3	3	4	5	4	4	5	4	4	5	5	2	3	2.5	2.9	4.44444444444444	3	2.5	-1.29147985204575	-.563766117736721	.360919046915257	-.346931981314784
1	22	6	4	1	1	4	3	3	3	3	4	3	4	3	4	3	3	6	6	7	6	6	5	4	6	5	2	2	1	3.4	5.66666666666667	3	2	-.522476488297416	.440219061433087	.360919046915257	-.841525095172636
1	24	5	5	3	4	4	3	3	4	4	3	3	4	3	2	2	3	6	6	5	5	6	5	6	6	6	3	3	3.5	3.3	5.66666666666667	2.5	3	-.676277161047082	.440219061433087	-.155749298253891	.147661132543068
1	20	3	3	5	4	3	2	2	4	4	3	4	3	2	3	4	4	5	5	6	5	5	5	6	5	4	5	4	4.5	3	5.11111111111111	4	4.5	-1.13767917929608	-.0161378381895537	1.39425573725355	1.63144047411663
1	22	6	6	2	3	3	3	4	3	3	3	4	3	2	3	1	2	6	6	6	6	7	6	6	5	5	2	2	2.5	3.1	5.88888888888889	1.5	2	-.983878506546415	.622761821282143	-1.18908598859219	-.841525095172636
1	25	5	6	3	3	3	2	3	3	3	3	3	2	3	3	3	2	5	5	5	5	5	4	4	4	4	3	3	3	2.8	4.55555555555556	2.5	3	-1.44528052479541	-.472494737812194	-.155749298253891	.147661132543068
1	22	6	5	3	3	4	3	4	4	4	4	4	4	4	4	3	3	6	5	5	6	5	5	5	5	5	3	2	3	3.9	5.22222222222222	3	2.5	.246526875450916	.0751335417349747	.360919046915257	-.346931981314784
1	33	4	5	2	2	3	2	3	3	3	3	3	3	3	3	2	2	4	4	4	3	3	4	5	5	4	2	3	2	2.9	4	2	2.5	-1.29147985204575	-.928851637434834	-.672417643423039	-.346931981314784
1	25	1	1	3	3	3	2	3	4	4	3	3	5	3	3	2	2	6	5	5	5	5	4	4	7	4	3	4	3	3.3	5	2	3.5	-.676277161047082	-.107409218114081	-.672417643423039	.642254246400921
1	19	5	1	5	4	4	2	4	4	4	4	4	4	4	4	3	3	5	5	5	5	5	3	4	5	3	2	4	4.5	3.8	4.44444444444444	3	3	.0927262027012499	-.563766117736721	.360919046915257	.147661132543068
1	19	1	3	3	4	5	3	3	3	3	3	3	3	3	3	1	2	6	3	5	4	5	3	3	4	4	2	3	3.5	3.2	4.11111111111111	1.5	2.5	-.830077833796748	-.837580257510306	-1.18908598859219	-.346931981314784
1	25	5	4	3	4	4	3	3	4	3	3	4	4	3	4	3	4	5	4	4	5	4	6	4	5	4	2	3	3.5	3.5	4.55555555555556	3.5	2.5	-.368675815547749	-.472494737812194	.877587392084404	-.346931981314784
2	20	3	5	4	4	5	4	4	4	5	5	4	5	3	4	2	2	6	6	5	5	5	5	4	4	4	3	3	4	4.3	4.88888888888889	2	3	.861729566449582	-.198680598038609	-.672417643423039	.147661132543068
1	22	6	5	4	4	5	3	3	3	5	4	3	4	3	3	2	2	6	4	5	5	4	4	4	4	4	4	4	4	3.6	4.44444444444444	2	4	-.214875142798083	-.563766117736721	-.672417643423039	1.13684736025877
1	23	2	3	2	2	4	3	4	4	4	4	4	4	4	3	3	3	4	4	4	4	4	5	5	4	2	2	2	2	3.8	4	3	2	.0927262027012499	-.928851637434834	.360919046915257	-.841525095172636
1	23	3	5	3	4	4	3	4	4	4	4	3	4	2	2	2	2	5	4	5	5	6	4	5	3	5	3	3	3.5	3.4	4.66666666666667	2	3	-.522476488297416	-.381223357887665	-.672417643423039	.147661132543068
2	22	6	4	5	4	5	3	5	3	5	3	3	5	3	5	3	3	7	7	7	7	7	7	7	7	7	5	4	4.5	4	7	3	4.5	.400327548200583	1.53547562052742	.360919046915257	1.63144047411663
1	21	7	5	3	3	4	2	2	2	3	3	3	4	4	3	3	4	4	5	5	6	4	4	6	4	6	4	3	3	3	4.88888888888889	3.5	3.5	-1.13767917929608	-.198680598038609	.877587392084404	.642254246400921
2	25	6	5	2	2	3	3	3	3	3	3	3	3	3	3	3	3	4	2	4	4	4	3	4	4	4	2	2	2	3	3.66666666666667	3	2	-1.13767917929608	-1.20266577720842	.360919046915257	-.841525095172636
1	23	5	5	2	3	4	4	4	4	3	4	4	3	4	4	2	1	5	5	5	5	4	5	4	5	4	3	3	2.5	3.8	4.66666666666667	1.5	3	.0927262027012499	-.381223357887665	-1.18908598859219	.147661132543068
1	25	7	7	2	3	4	4	4	5	5	5	5	4	2	4	3	3	6	5	5	6	5	6	6	6	5	4	3	2.5	4.2	5.55555555555556	3	3.5	.707928893699916	.348947681508559	.360919046915257	.642254246400921
1	21	4	5	5	4	4	3	4	3	4	2	3	4	3	3	2	4	7	7	7	7	7	7	7	7	4	1	2	4.5	3.3	6.66666666666667	3	1.5	-.676277161047082	1.26166148075384	.360919046915257	-1.33611820903049
1	24	2	4	3	3	3	3	3	3	3	3	3	3	3	3	3	3	4	4	4	4	4	4	4	4	4	3	3	3	3	4	3	3	-1.13767917929608	-.928851637434834	.360919046915257	.147661132543068
2	21	7	5	3	3	4	4	4	4	4	4	4	4	4	4	5	4	5	5	4	6	6	5	5	5	5	2	3	3	4	5.11111111111111	4.5	2.5	.400327548200583	-.0161378381895537	1.9109240824227	-.346931981314784
1	21	5	7	5	4	2	2	2	2	2	2	2	2	2	2	3	3	5	5	5	5	5	5	5	5	5	4	4	4.5	2	5	3	4	-2.67568590679275	-.107409218114081	.360919046915257	1.13684736025877
2	24	5	5	4	4	4	4	4	4	4	4	4	4	4	4	3	3	5	5	5	5	5	5	5	5	5	3	3	4	4	5	3	3	.400327548200583	-.107409218114081	.360919046915257	.147661132543068
1	20	4	6	4	4	4	4	4	4	3	4	4	4	3	4	3	3	6	6	6	6	6	5	4	4	4	2	3	4	3.8	5.22222222222222	3	2.5	.0927262027012499	.0751335417349747	.360919046915257	-.346931981314784
1	20	1	6	3	3	4	4	4	4	3	3	4	4	3	4	3	3	5	5	4	5	5	5	4	5	5	3	4	3	3.7	4.77777777777778	3	3.5	-.061074470048416	-.289951977963138	.360919046915257	.642254246400921
1	22	4	5	4	4	3	4	4	4	5	4	4	5	3	4	3	2	6	6	6	6	6	6	6	6	6	4	4	4	4	6	2.5	4	.400327548200583	.714033201206671	-.155749298253891	1.13684736025877
1	20	4	1	2	3	5	5	5	5	5	5	5	5	5	5	2	1	5	7	7	7	7	7	7	7	7	3	3	2.5	5	6.77777777777778	1.5	3	1.93833427569725	1.35293286067837	-1.18908598859219	.147661132543068
1	20	4	1	2	3	5	5	5	5	5	5	5	5	5	5	2	1	5	7	7	7	7	7	7	7	7	2	3	2.5	5	6.77777777777778	1.5	2.5	1.93833427569725	1.35293286067837	-1.18908598859219	-.346931981314784
2	23	3	2	2	2	3	3	3	3	3	3	3	3	3	3	3	3	4	4	4	4	4	4	4	4	4	1	1	2	3	4	3	1	-1.13767917929608	-.928851637434834	.360919046915257	-1.83071132288834
1	23	5	6	4	3	4	3	3	3	3	3	3	3	3	3	3	3	5	4	4	4	4	4	4	4	3	3	2	3.5	3.1	4	3	2.5	-.983878506546415	-.928851637434834	.360919046915257	-.346931981314784
2	24	2	4	3	4	4	3	2	3	4	4	4	3	3	3	3	3	4	4	4	4	4	4	4	4	4	2	4	3.5	3.3	4	3	3	-.676277161047082	-.928851637434834	.360919046915257	.147661132543068
2	21	6	2	2	3	4	1	1	1	3	3	3	4	1	1	3	3	6	6	6	6	6	5	6	6	6	3	2	2.5	2.2	5.88888888888889	3	2.5	-2.36808456129341	.622761821282143	.360919046915257	-.346931981314784
2	22	4	8	2	2	5	5	5	5	5	5	4	4	4	4	3	3	4	4	4	4	5	4	4	4	4	2	2	2	4.6	4.11111111111111	3	2	1.32313158469858	-.837580257510306	.360919046915257	-.841525095172636
2	24	5	6	4	4	4	4	4	4	5	4	5	5	3	5	4	2	7	7	7	7	7	7	7	7	7	2	2	4	4.3	7	3	2	.861729566449582	1.53547562052742	.360919046915257	-.841525095172636
1	19	5	5	4	4	5	3	3	4	5	5	5	5	5	5	2	3	6	6	6	6	6	6	6	6	6	4	5	4	4.5	6	2.5	4.5	1.16933091194892	.714033201206671	-.155749298253891	1.63144047411663
2	22	6	5	2	3	4	3	3	3	4	4	3	3	3	3	3	3	5	4	4	5	5	5	5	4	3	3	3	2.5	3.3	4.44444444444444	3	3	-.676277161047082	-.563766117736721	.360919046915257	.147661132543068
2	24	3	5	3	3	5	5	5	5	5	5	5	5	4	5	1	1	7	6	6	7	7	6	4	6	5	3	4	3	4.9	6	1	3.5	1.78453360294758	.714033201206671	-1.70575433376133	.642254246400921
1	26	4	3	2	2	5	4	4	5	4	4	5	3	2	3	5	4	2	4	3	6	6	5	6	6	5	1	1	2	3.9	4.77777777777778	4.5	1	.246526875450916	-.289951977963138	1.9109240824227	-1.83071132288834
1	28	5	6	3	3	3	3	3	3	3	3	3	3	3	3	2	2	6	6	6	6	6	6	6	6	6	4	3	3	3	6	2	3.5	-1.13767917929608	.714033201206671	-.672417643423039	.642254246400921
1	19	5	5	4	4	5	5	5	5	5	5	5	5	5	5	1	1	7	7	7	7	7	7	7	7	7	5	4	4	5	7	1	4.5	1.93833427569725	1.53547562052742	-1.70575433376133	1.63144047411663
1	25	5	5	5	4	5	5	5	5	5	5	5	5	5	4	2	2	7	7	7	7	7	7	7	7	7	4	4	4.5	4.9	7	2	4	1.78453360294758	1.53547562052742	-.672417643423039	1.13684736025877
1	24	6	5	3	3	4	3	3	3	4	3	3	3	3	3	3	4	5	6	6	6	6	5	4	7	6	1	1	3	3.2	5.66666666666667	3.5	1	-.830077833796748	.440219061433087	.877587392084404	-1.83071132288834
2	23	4	2	1	2	4	3	3	4	4	4	4	4	4	4	2	2	2	2	2	3	4	2	2	4	3	1	1	1.5	3.8	2.66666666666667	2	1	.0927262027012499	-2.02410819652917	-.672417643423039	-1.83071132288834
1	22	5	7	3	4	4	3	3	3	4	3	4	4	2	4	2	2	7	6	6	6	6	6	6	7	5	2	3	3.5	3.4	6.11111111111111	2	2.5	-.522476488297416	.805304581131199	-.672417643423039	-.346931981314784
2	23	1	7	3	2	4	2	2	4	4	4	4	4	3	4	2	2	5	4	5	5	5	4	4	6	4	3	3	2.5	3.5	4.66666666666667	2	3	-.368675815547749	-.381223357887665	-.672417643423039	.147661132543068
1	22	7	6	3	4	3	3	3	4	4	4	3	5	4	4	4	4	7	7	7	7	7	6	6	6	5	4	3	3.5	3.7	6.44444444444444	4	3.5	-.061074470048416	1.07911872090478	1.39425573725355	.642254246400921
1	25	6	5	2	3	4	2	3	3	4	3	3	4	3	3	3	3	5	3	5	5	5	5	6	5	4	2	4	2.5	3.2	4.77777777777778	3	3	-.830077833796748	-.289951977963138	.360919046915257	.147661132543068
1	20	8	6	4	4	4	2	2	3	5	5	5	5	2	2	1	1	5	4	6	6	6	6	6	6	6	2	1	4	3.5	5.66666666666667	1	1.5	-.368675815547749	.440219061433087	-1.70575433376133	-1.33611820903049
1	19	4	3	3	4	5	5	5	5	4	4	4	4	4	4	2	2	6	6	6	6	6	6	6	6	6	3	4	3.5	4.4	6	2	3.5	1.01553023919925	.714033201206671	-.672417643423039	.642254246400921
1	23	3	5	5	4	4	3	3	4	5	4	4	5	1	3	4	3	7	6	7	7	7	7	7	6	5	1	1	4.5	3.6	6.55555555555556	3.5	1	-.214875142798083	1.17039010082931	.877587392084404	-1.83071132288834
1	25	4	5	2	4	5	2	3	4	3	3	4	4	4	3	1	1	4	4	4	4	4	4	4	4	4	2	3	3	3.5	4	1	2.5	-.368675815547749	-.928851637434834	-1.70575433376133	-.346931981314784
1	25	5	3	4	4	4	4	4	4	2	4	4	5	5	4	2	4	4	3	6	6	5	4	4	6	4	3	4	4	4	4.66666666666667	3	3.5	.400327548200583	-.381223357887665	.360919046915257	.642254246400921
1	24	7	4	2	3	3	2	2	3	3	3	2	4	3	3	1	1	4	4	3	5	5	4	3	5	4	2	3	2.5	2.8	4.11111111111111	1	2.5	-1.44528052479541	-.837580257510306	-1.70575433376133	-.346931981314784
1	25	5	4	3	1	5	4	5	5	3	1	4	5	3	5	3	2	7	7	7	7	7	5	7	7	5	3	4	2	4	6.55555555555556	2.5	3.5	.400327548200583	1.17039010082931	-.155749298253891	.642254246400921
1	25	6	2	2	3	4	3	3	4	4	5	4	5	5	5	1	1	4	4	4	5	6	4	5	5	4	2	3	2.5	4.2	4.55555555555556	1	2.5	.707928893699916	-.472494737812194	-1.70575433376133	-.346931981314784
2	23	5	5	1	1	4	4	4	4	4	4	4	4	3	4	3	3	4	4	4	4	4	4	4	3	3	3	3	1	3.9	3.77777777777778	3	3	.246526875450916	-1.11139439728389	.360919046915257	.147661132543068
2	24	2	5	2	2	3	3	3	3	3	3	3	3	3	3	1	1	2	2	2	2	2	2	2	2	2	1	1	2	3	2	1	1	-1.13767917929608	-2.57173647607634	-1.70575433376133	-1.83071132288834
2	25	3	3	2	3	3	4	4	3	3	4	3	3	3	3	3	4	5	4	4	4	4	5	5	4	4	2	2	2.5	3.3	4.33333333333333	3.5	2	-.676277161047082	-.65503749766125	.877587392084404	-.841525095172636
1	24	4	2	3	3	4	2	3	2	3	3	2	4	3	4	3	2	6	6	6	6	6	6	6	6	6	2	1	3	3	6	2.5	1.5	-1.13767917929608	.714033201206671	-.155749298253891	-1.33611820903049
1	22	5	5	5	4	5	4	4	4	5	3	3	4	1	3	3	3	7	7	6	7	7	7	2	7	7	5	4	4.5	3.6	6.33333333333333	3	4.5	-.214875142798083	.987847340980255	.360919046915257	1.63144047411663
1	21	5	4	3	4	4	1	2	4	4	5	5	5	4	4	3	2	4	4	3	5	6	4	6	6	3	1	1	3.5	3.8	4.55555555555556	2.5	1	.0927262027012499	-.472494737812194	-.155749298253891	-1.83071132288834
1	22	5	5	4	4	5	5	5	5	5	5	5	5	3	4	1	1	7	7	7	7	7	7	7	7	7	5	4	4	4.7	7	1	4.5	1.47693225744825	1.53547562052742	-1.70575433376133	1.63144047411663
2	22	5	6	3	4	5	4	4	4	5	4	4	4	3	4	3	2	7	7	7	7	7	7	6	7	7	3	4	3.5	4.1	6.88888888888889	2.5	3.5	.554128220950249	1.4442042406029	-.155749298253891	.642254246400921
1	23	3	3	5	4	3	3	3	3	3	3	3	4	4	4	4	4	4	6	4	6	4	5	4	5	4	3	4	4.5	3.3	4.66666666666667	4	3.5	-.676277161047082	-.381223357887665	1.39425573725355	.642254246400921
2	23	2	5	2	4	5	3	4	4	4	3	3	4	3	3	3	3	5	5	5	5	5	4	5	5	5	1	1	3	3.6	4.88888888888889	3	1	-.214875142798083	-.198680598038609	.360919046915257	-1.83071132288834
1	24	1	3	1	2	3	4	4	5	2	4	4	5	5	4	4	4	4	4	3	4	6	4	6	6	4	2	2	1.5	4	4.55555555555556	4	2	.400327548200583	-.472494737812194	1.39425573725355	-.841525095172636
1	28	5	6	2	2	5	4	4	4	5	4	4	3	3	3	3	2	6	6	6	5	6	5	5	6	5	2	3	2	3.9	5.55555555555556	2.5	2.5	.246526875450916	.348947681508559	-.155749298253891	-.346931981314784
2	27	5	5	2	4	5	3	3	4	4	4	4	4	3	4	3	3	4	5	5	5	5	4	5	5	5	3	3	3	3.8	4.77777777777778	3	3	.0927262027012499	-.289951977963138	.360919046915257	.147661132543068
1	24	4	6	2	2	4	1	3	3	3	5	4	4	4	4	3	3	5	5	5	5	5	5	5	5	5	2	3	2	3.5	5	3	2.5	-.368675815547749	-.107409218114081	.360919046915257	-.346931981314784
1	20	2	5	3	3	4	3	4	4	4	4	4	4	3	3	2	3	4	4	3	4	5	4	4	5	4	4	3	3	3.7	4.11111111111111	2.5	3.5	-.061074470048416	-.837580257510306	-.155749298253891	.642254246400921
1	20	2	5	3	3	4	3	4	4	4	4	4	4	3	3	2	3	4	4	3	4	5	4	4	5	4	4	4	3	3.7	4.11111111111111	2.5	4	-.061074470048416	-.837580257510306	-.155749298253891	1.13684736025877
1	24	4	6	3	3	5	5	5	5	4	4	4	4	4	4	4	5	7	7	7	7	7	7	7	4	4	2	2	3	4.4	6.33333333333333	4.5	2	1.01553023919925	.987847340980255	1.9109240824227	-.841525095172636
1	24	6	1	2	3	5	5	4	5	4	5	4	5	4	5	2	3	4	6	6	7	7	5	4	2	5	1	1	2.5	4.6	5.11111111111111	2.5	1	1.32313158469858	-.0161378381895537	-.155749298253891	-1.83071132288834
1	24	1	6	3	3	3	4	4	4	3	4	4	4	4	4	3	3	4	5	4	5	5	4	5	6	4	3	4	3	3.8	4.66666666666667	3	3.5	.0927262027012499	-.381223357887665	.360919046915257	.642254246400921
2	23	5	4	2	3	3	3	3	3	3	3	3	3	3	3	3	3	4	4	4	4	4	4	4	4	4	2	3	2.5	3	4	3	2.5	-1.13767917929608	-.928851637434834	.360919046915257	-.346931981314784
1	19	6	7	3	3	5	3	4	4	4	4	4	5	2	4	3	3	7	6	5	7	5	4	7	7	7	2	2	3	3.9	6.11111111111111	3	2	.246526875450916	.805304581131199	.360919046915257	-.841525095172636
2	24	5	5	2	2	4	2	4	2	4	2	2	4	3	3	2	2	3	6	4	4	4	2	2	2	2	1	1	2	3	3.22222222222222	2	1	-1.13767917929608	-1.56775129690653	-.672417643423039	-1.83071132288834
2	24	4	5	2	3	5	4	4	4	5	5	5	5	5	5	1	1	7	7	7	7	7	7	7	7	7	2	3	2.5	4.7	7	1	2.5	1.47693225744825	1.53547562052742	-1.70575433376133	-.346931981314784
2	21	7	6	3	4	5	2	3	2	2	4	3	3	2	5	3	3	4	4	4	4	5	3	4	5	4	2	2	3.5	3.1	4.11111111111111	3	2	-.983878506546415	-.837580257510306	.360919046915257	-.841525095172636
2	22	5	5	2	2	5	3	3	4	5	5	5	5	3	3	3	3	4	3	3	3	5	3	5	5	3	2	2	2	4.1	3.77777777777778	3	2	.554128220950249	-1.11139439728389	.360919046915257	-.841525095172636
2	22	8	6	3	2	4	3	3	3	3	3	3	3	3	3	3	3	4	4	4	4	4	4	4	4	4	2	3	2.5	3.1	4	3	2.5	-.983878506546415	-.928851637434834	.360919046915257	-.346931981314784
1	28	6	1	4	4	3	3	3	3	3	3	3	3	3	3	3	3	4	4	4	4	4	4	4	4	4	3	2	4	3	4	3	2.5	-1.13767917929608	-.928851637434834	.360919046915257	-.346931981314784
1	24	6	3	2	2	5	5	5	5	5	5	5	5	5	5	3	3	4	4	4	4	4	4	4	4	4	3	1	2	5	4	3	2	1.93833427569725	-.928851637434834	.360919046915257	-.841525095172636
1	25	5	4	4	4	4	2	3	4	3	4	4	5	3	3	5	5	5	5	4	4	4	4	5	5	5	4	4	4	3.5	4.55555555555556	5	4	-.368675815547749	-.472494737812194	2.42759242759185	1.13684736025877
1	25	5	4	4	4	4	2	3	4	3	4	4	5	3	3	5	5	5	5	4	4	4	4	5	5	5	3	4	4	3.5	4.55555555555556	5	3.5	-.368675815547749	-.472494737812194	2.42759242759185	.642254246400921
1	26	5	6	5	4	3	3	3	3	3	4	3	5	4	3	2	2	5	5	6	4	5	4	3	5	4	4	4	4.5	3.4	4.55555555555556	2	4	-.522476488297416	-.472494737812194	-.672417643423039	1.13684736025877
1	23	5	6	3	4	4	3	4	4	4	4	4	4	2	3	3	3	5	6	5	6	6	6	4	6	3	3	4	3.5	3.6	5.22222222222222	3	3.5	-.214875142798083	.0751335417349747	.360919046915257	.642254246400921
1	22	4	6	3	2	3	3	3	3	3	3	3	3	3	3	3	2	6	7	5	7	7	4	4	6	5	2	3	2.5	3	5.66666666666667	2.5	2.5	-1.13767917929608	.440219061433087	-.155749298253891	-.346931981314784
